# Supplementary material for: Crocodylian Head Width Allometry and Phylogenetic Prediction of Body Size in Extinct Crocodyliforms
Source: Integr Org Biol. 2019 Mar 23;1(1):obz006. doi: 10.1093/iob/obz006 (PMC7671145; doi:10.1093/iob/obz006)
Supplement: Supplemental Information 1 [file obz006_supp.xls]

## Sheet: obz006_Supp
Taxon	Specimen_No	TL_cm	Mass_kg	SVL_cm	HW_cm
Alligator_mississippiensis1	B172/B173_(13-1)	213	47.4	109	19.36
Alligator_mississippiensis2	B190/B189_(B18-1)	248	71.1	124	21.68
Alligator_mississippiensis3	B086/B087_(10-1)	236.1	74.4	118.2	21.9
Alligator_mississippiensis4	B211/C428_(51-1)	255.5	99.4	130	23
Alligator_mississippiensis5	B135/B134_(45-1)	343	233.6	176	32.31
Alligator_mississippiensis6	B091_(9-1)	287	143.6	150.8	30.8
Alligator_mississippiensis7	B194/B193_(54-1)_(Bobtailmissing_4whorls_323.5)		177.6	156.5	28.39
Alligator_mississippiensis8	LRB_130_RRB_131_(42-1)	338	225.9	174	30.97
Alligator_mississippiensis9	B177_(Hercules)(12-1)	371.5	296.7	189	33.8
Alligator_mississippiensis10	Am_47-1	322.5	175.7	167
Alligator_mississippiensis11	Am_46-1	307	156.8	168
Alligator_mississippiensis12	Am_50-1	246	79	123
Alligator_mississippiensis13	Am_49-1	293.5	140.6	145
Alligator_mississippiensis14	Am_55-1	285	128.6	147
Alligator_mississippiensis15	AM_11-1	240.5	75.2	122
Alligator_sinensis1	86053_(Bobbed_14_whorls_141_)		11.8	74	12.6
Alligator_sinensis2	95074	139.5	13.1	74.3	12
Alligator_sinensis3	88214	154	14.73	75.5	13
Alligator_sinensis4	86052	155	14.6	81	13.8
Caiman_crocodilus1	No_#_(missing_foot)_(Bobbed_12_whorls,_141)		17.5	82	14.8
Caiman_crocodilus2	862	166	19	94	14.8
Caiman_crocodilus3	91065_(Bobbed_9_whorls_144)		19.2	87.5	14
Caiman_crocodilus4	96054_(Bobtail_13_whorls_164)		25.27	98	14
Caiman_latirostris1	89125_(Cl-2)_(Bobtail_15_whorls_160)		16.1	86.5	16.5
Caiman_latirostris2	none	176.8	32.3	96.5	16.98
Caiman_latirostris3	Cl-091-037-371	167.5	45	89	15
Caiman_latirostris4	Cl-062608	168	20.4	88	15
Caiman_latirostris5	Cl-040-099-524	156.5	35	81	14
Caiman_yacare1	89037_(Bobtail_8_whorls_133)		17	79	12.5
Caiman_yacare2	89039	162	17.9	83	14
Caiman_yacare3	89038_(Bobbed_8_whorls_148)		19	91	14
Caiman_yacare4	CY-2_040295532_(__bobtail_9_whorls_137.2)		12.2	77.4
Caiman_yacare5	96028_(Bobbed_12_whorl__152.5)		22.7	88.5	13.3
Crocodylus_acutus1	A03048	270	100	150	24
Crocodylus_acutus2	96051	317.5	163.64	168	30
Crocodylus_cataphractus1	91272	231.1	55.5	126.37	22.17
Crocodylus_cataphractus2	865AVID	262	95.3	146	25.4
Crocodylus_cataphractus3	62806_(Bobbed_10_whorl_221)		49.9	129	18.5
Crocodylus_intermedius1	B203/204_(knipped_tail_310)		182.2	171	26.24
Crocodylus_johnstoni1	CJ-8	133.5	7.06	73	9.8
Crocodylus_johnstoni2	CJ-6	147	10.73	83	11
Crocodylus_johnstoni3	none_(16-1)	158	13.8	90.6	14.25
Crocodylus_johnstoni4	C321_(CJ-2)	182	23.7	102	17.99
Crocodylus_johnstoni5	C320_(CJ3)	215	43	115.5	18.24
Crocodylus_mindorensis1	91268	244.4	68.82	125	20.5
Crocodylus_moreletti1	99009	284	110	154	28
Crocodylus_niloticus1	99014	261	86.09	134	23
Crocodylus_niloticus2	93220	239.5	86.5	131	20
Crocodylus_novaequineae1	A05013_	290.5	123	149.5	25
Crocodylus_novaequineae2	97041	315	185.95	154	30
Crocodylus_palustris1	91284	332	206.9	172	33
Crocodylus_porosus1	CP_15	202	36.27	117.5	14
Crocodylus_porosus2	CP-25	299	106	160.5	24
Crocodylus_porosus3	Cp-26	357	168.5	184.5	30
Crocodylus_porosus4	CP-22_(Bobtail_457.5,10_whorls)		447	250	38
Crocodylus_porosus5	CP-24	459	495	232	36.5
Crocodylus_porosus6	CP-23	451	531	243	40
Crocodylus_porosus7	CP-17-st_aug	297.5	119.9	152	27.14
Crocodylus_rhombifer1	91300	186.5	29.5	98.5	15.5
Crocodylus_rhombifer2	89033	209	63	111.5	17.7
Crocodylus_rhombifer3	86057	246.2	64.82	132	22
Crocodylus_siamensis1	96078	212	39.5	108.8	18.7
Crocodylus_siamensis2	95021_(Bobbtail_12_whorls__265)		80	143	25
Crocodylus_siamensis3	91273	263	87.45	139	25
Gavialis_gangeticus1	91307	318	102.9	178	18
Gavialis_gangeticus2	91308	333.5	120.73	183	20
Melanosuchus_niger1	92042_(bobtail_19_whorls__204)		31.25	102.5	15.3
Melanosuchus_niger2	92041_(Bobtail_14_whorls_,_229.5)		43.4	118.7	17.3
Melanosuchus_niger3	91226	303.5	103.45	146.5	24
Osteolaemus_tetraspis1	99004	124	9.4	69.3	11.5
Osteolaemus_tetraspis2	99001	143	14.1	81.7	13
Osteolaemus_tetraspis3	99002	146	15.6	82	13.7
Osteolaemus_tetraspis4	O-2__94004	139	12.8	78	12.5
Osteolaemus_tetraspis5	96079	182.5	33.8	102	18
Paleosuchus_palpebrosus1	93069	133	11.9	72.5	11
Paleosuchus_palpebrosus2	A02002_(Bobbed_13_whorler_132.5)		12.41	77	11
Paleosuchus_palpebrosus3	93064_(Bobbed_11_whorls_129.5_)		13.6	76	12.3
Paleosuchus_trigonatus1	87028	143	18.54	84.5	13
Paleosuchus_trigonatus2	A04031	156	19.1	89.4	15
Paleosuchus_trigonatus3	85028_(Bobtail_11whorls__160_)		28	99.9	16.4
Tomistoma_schlegelii1	91292_(Bobtail_13_whorls_263)		79.3	151.5	23
Tomistoma_schlegelii2	A01020	289.5	90.8	151	21
Tomistoma_schlegelii3	91283	404.5	255	212.5	34
